# Supplementary material for: Prevalence of human papillomavirus infection of 65,613 women in East China
Source: BMC Public Health. 2019 Feb 11;19:178. doi: 10.1186/s12889-019-6487-9 (PMC6371516; doi:10.1186/s12889-019-6487-9)
Supplement: Supplementary file 1 — Table S1. The estimated percentage of women who will be protected by the vaccines targeting different HR-HPV types (XLSX 56 kb) [file 12889_2019_6487_MOESM1_ESM.xlsx]

## Sheet: Table S1
Table S1 The estimated percentage of women who will be protected by the vaccines targeting different HR-HPV types.
Combinations	Count*	Percentage
16+39+52+58	918	4.6184
16+52+56+58	897	4.51275
16+51+52+58	884	4.44735
16+52+58+59	871	4.38195
16+52+58+66	871	4.38195
16+18+52+58	868	4.36686
16+39+56+58	854	4.29642
16+35+52+58	846	4.25618
16+39+51+58	837	4.2109
16+33+52+58	835	4.20084
16+18+39+58	825	4.15053
16+39+58+59	825	4.15053
16+39+58+66	821	4.1304
16+51+56+58	818	4.11531
16+56+58+59	807	4.05997
16+56+58+66	805	4.04991
16+18+56+58	801	4.02978
16+45+52+58	801	4.02978
16+35+39+58	798	4.01469
16+31+52+58	793	3.98954
16+33+39+58	792	3.9845
16+51+58+59	789	3.96941
16+52+58+68	789	3.96941
16+51+58+66	788	3.96438
16+18+51+58	786	3.95432
16+35+56+58	779	3.9191
39+52+56+58	778	3.91407
16+52+58	777	3.90904
16+58+59+66	777	3.90904
16+39+52+56	776	3.90401
16+18+58+59	773	3.88892
16+33+56+58	773	3.88892
16+18+58+66	772	3.88389
39+51+52+58	767	3.85873
16+35+51+58	763	3.83861
16+39+51+52	763	3.83861
16+39+45+58	759	3.81848
16+18+39+52	753	3.7883
18+39+52+58	753	3.7883
16+39+52+59	752	3.78327
39+52+58+66	752	3.78327
39+52+58+59	751	3.77824
16+33+51+58	750	3.77321
16+35+58+66	750	3.77321
16+39+52+66	749	3.76817
16+31+39+58	748	3.76314
16+35+58+59	748	3.76314
51+52+56+58	748	3.76314
16+18+35+58	746	3.75308
16+39+58+68	744	3.74302
16+33+58+59	742	3.73296
16+33+58+66	741	3.72793
16+18+33+58	739	3.71786
16+45+56+58	739	3.71786
16+51+52+56	734	3.69271
52+56+58+66	734	3.69271
16+39+58	732	3.68265
52+56+58+59	731	3.67762
18+52+56+58	728	3.66252
16+31+56+58	727	3.65749
35+39+52+58	727	3.65749
16+52+56+59	725	3.64743
16+56+58+68	724	3.6424
51+52+58+66	724	3.6424
16+52+56+66	723	3.63737
16+35+39+52	721	3.62731
16+45+51+58	721	3.62731
51+52+58+59	721	3.62731
16+18+52+56	720	3.62228
18+51+52+58	720	3.62228
16+33+35+58	717	3.60718
33+39+52+58	716	3.60215
16+33+39+52	715	3.59712
16+51+52+59	713	3.58706
16+56+58	712	3.58203
16+18+51+52	710	3.57197
16+31+51+58	710	3.57197
16+51+52+66	710	3.57197
16+45+58+59	708	3.56191
35+52+56+58	708	3.56191
52+58+59+66	708	3.56191
16+45+58+66	707	3.55687
16+18+45+58	706	3.55184
18+52+58+66	706	3.55184
16+51+58+68	705	3.54681
16+52+59+66	702	3.53172
18+52+58+59	699	3.51663
35+51+52+58	699	3.51663
16+18+52+59	698	3.5116
16+31+58+59	698	3.5116
16+18+52+66	697	3.50657
16+31+58+66	697	3.50657
33+52+56+58	696	3.50153
16+18+31+58	694	3.49147
16+51+58	694	3.49147
16+58+59+68	694	3.49147
16+58+66+68	693	3.48644
16+35+52+56	692	3.48141
16+39+51+56	692	3.48141
39+51+56+58	692	3.48141
16+18+58+68	690	3.47135
16+33+52+56	687	3.45626
35+52+58+66	686	3.45123
16+35+45+58	682	3.4311
16+39+56+59	682	3.4311
16+58+59	682	3.4311
39+45+52+58	682	3.4311
16+18+39+56	681	3.42607
16+35+51+52	681	3.42607
16+58+66	681	3.42607
33+51+52+58	681	3.42607
16+39+45+52	680	3.42104
16+39+56+66	680	3.42104
18+35+52+58	679	3.41601
16+18+58	678	3.41098
35+52+58+59	678	3.41098
39+56+58+66	678	3.41098
18+39+56+58	677	3.40595
39+56+58+59	677	3.40595
16+33+45+58	675	3.39588
31+39+52+58	673	3.38582
33+52+58+66	672	3.38079
16+31+35+58	671	3.37576
16+31+39+52	671	3.37576
16+35+52+66	670	3.37073
39+52+58+68	670	3.37073
16+33+51+52	669	3.3657
16+35+52+59	668	3.36067
16+39+52+68	668	3.36067
16+18+35+52	667	3.35564
16+18+39+51	667	3.35564
16+35+58+68	666	3.35061
16+39+51+59	665	3.34558
18+33+52+58	665	3.34558
33+52+58+59	665	3.34558
18+39+51+58	664	3.34054
16+31+33+58	662	3.33048
16+33+52+59	662	3.33048
16+33+52+66	662	3.33048
16+39+51+66	661	3.32545
39+51+58+59	661	3.32545
39+51+58+66	661	3.32545
16+18+33+52	660	3.32042
45+52+56+58	660	3.32042
16+33+58+68	659	3.31539
39+52+58	656	3.3003
16+35+58	655	3.29527
16+39+52	655	3.29527
16+18+39+59	654	3.29023
16+39+59+66	652	3.28017
16+18+39+66	651	3.27514
31+52+56+58	651	3.27514
35+39+56+58	651	3.27514
16+45+52+56	650	3.27011
16+33+39+56	649	3.26508
16+35+39+56	649	3.26508
45+51+52+58	649	3.26508
52+56+58+68	649	3.26508
18+39+58+66	648	3.26005
16+33+58	647	3.25502
39+58+59+66	647	3.25502
33+35+52+58	646	3.24999
18+39+58+59	645	3.24496
33+39+56+58	645	3.24496
51+56+58+66	645	3.24496
51+56+58+59	644	3.23993
16+31+52+56	641	3.22483
18+51+56+58	641	3.22483
31+51+52+58	641	3.22483
16+51+56+59	640	3.2198
16+52+56+68	639	3.21477
35+39+51+58	637	3.20471
51+52+58+68	637	3.20471
16+51+56+66	636	3.19968
16+18+51+56	635	3.19465
16+45+51+52	635	3.19465
45+52+58+66	635	3.19465
52+56+58	635	3.19465
16+35+39+51	634	3.18962
16+33+35+52	632	3.17955
45+52+58+59	631	3.17452
56+58+59+66	631	3.17452
16+56+59+66	630	3.16949
18+45+52+58	630	3.16949
16+31+45+58	629	3.16446
16+31+51+52	628	3.15943
31+52+58+66	628	3.15943
16+33+39+51	626	3.14937
16+45+52+59	626	3.14937
16+52+56	626	3.14937
18+56+58+66	626	3.14937
16+18+56+59	625	3.14434
16+45+58+68	625	3.14434
52+58+66+68	625	3.14434
16+18+45+52	624	3.13931
16+45+52+66	624	3.13931
16+51+52+68	624	3.13931
33+39+51+58	624	3.13931
39+51+52+56	624	3.13931
51+52+58	624	3.13931
16+18+35+39	623	3.13428
16+18+56+66	623	3.13428
31+52+58+59	623	3.13428
35+39+58+66	623	3.13428
18+31+52+58	622	3.12924
18+35+39+58	622	3.12924
18+56+58+59	622	3.12924
16+18+33+39	621	3.12421
16+35+39+59	621	3.12421
16+35+39+66	621	3.12421
35+51+56+58	620	3.11918
52+58+59+68	620	3.11918
16+33+39+59	619	3.11415
18+52+58+68	619	3.11415
35+39+58+59	619	3.11415
16+31+52+59	618	3.10912
16+31+52+66	617	3.10409
16+33+39+66	616	3.09906
51+58+59+66	616	3.09906
16+18+31+52	615	3.09403
16+52+59+68	615	3.09403
16+52+66+68	614	3.089
18+33+39+58	614	3.089
18+51+58+66	614	3.089
16+31+58+68	613	3.08397
16+39+45+56	613	3.08397
16+45+58	613	3.08397
16+51+59+66	613	3.08397
33+39+58+66	613	3.08397
16+18+52+68	612	3.07894
16+51+52	612	3.07894
18+39+52+56	612	3.07894
39+52+56+66	612	3.07894
16+18+51+59	611	3.0739
33+39+58+59	611	3.0739
52+58+66	611	3.0739
39+45+56+58	610	3.06887
39+52+56+59	610	3.06887
18+51+58+59	609	3.06384
35+45+52+58	609	3.06384
16+18+51+66	608	3.05881
16+35+51+56	606	3.04875
33+51+56+58	606	3.04875
35+56+58+66	606	3.04875
52+58+59	606	3.04875
18+52+58	605	3.04372
18+39+51+52	604	3.03869
16+52+59	602	3.02863
16+31+39+56	601	3.0236
16+31+58	601	3.0236
16+52+66	601	3.0236
31+35+52+58	601	3.0236
35+56+58+59	601	3.0236
39+51+52+59	600	3.01856
16+18+52	599	3.01353
16+18+59+66	599	3.01353
16+33+51+56	599	3.01353
16+39+56+68	599	3.01353
18+35+56+58	599	3.01353
39+51+52+66	599	3.01353
31+39+56+58	598	3.0085
16+58+68	597	3.00347
35+52+58+68	597	3.00347
18+58+59+66	596	2.99844
33+45+52+58	596	2.99844
33+56+58+66	596	2.99844
39+56+58+68	596	2.99844
16+33+56+59	595	2.99341
16+35+56+59	595	2.99341
16+35+56+66	595	2.99341
16+35+45+52	594	2.98838
16+39+45+51	594	2.98838
39+45+51+58	594	2.98838
33+56+58+59	593	2.98335
35+51+58+66	593	2.98335
16+33+56+66	592	2.97832
16+18+35+56	591	2.97329
16+18+33+56	590	2.96825
18+33+56+58	590	2.96825
16+33+35+39	589	2.96322
18+39+52+66	589	2.96322
33+35+39+58	589	2.96322
18+35+51+58	588	2.95819
16+33+45+52	587	2.95316
35+51+58+59	587	2.95316
39+52+59+66	587	2.95316
16+18+39+45	586	2.94813
16+31+35+52	586	2.94813
16+39+56	586	2.94813
31+33+52+58	586	2.94813
16+58	585	2.9431
18+39+52+59	585	2.9431
16+31+39+51	584	2.93807
33+52+58+68	584	2.93807
35+52+58	584	2.93807
16+39+45+59	583	2.93304
31+39+51+58	583	2.93304
16+35+52+68	582	2.92801
39+56+58	582	2.92801
16+35+51+59	580	2.91795
16+35+51+66	580	2.91795
16+39+45+66	580	2.91795
16+39+51+68	580	2.91795
18+39+45+58	580	2.91795
35+39+52+56	580	2.91795
16+18+35+51	579	2.91291
39+51+58+68	579	2.91291
39+45+58+66	578	2.90788
16+31+33+52	577	2.90285
39+45+58+59	577	2.90285
33+51+58+66	576	2.89782
16+33+52+68	575	2.89279
33+39+52+56	575	2.89279
35+58+59+66	575	2.89279
45+51+56+58	575	2.89279
16+18+31+39	574	2.88776
18+35+58+66	574	2.88776
16+31+39+59	573	2.88273
16+33+51+59	573	2.88273
33+51+58+59	573	2.88273
51+52+56+59	573	2.88273
18+33+51+58	572	2.8777
51+52+56+66	572	2.8777
16+18+39+68	571	2.87267
18+51+52+56	571	2.87267
33+35+56+58	571	2.87267
35+39+51+52	571	2.87267
16+18+33+51	570	2.86764
16+31+39+66	570	2.86764
16+35+52	570	2.86764
16+35+59+66	570	2.86764
16+39+59+68	570	2.86764
33+52+58	570	2.86764
16+33+51+66	569	2.86261
18+31+39+58	569	2.86261
16+39+51	568	2.85757
31+39+58+66	568	2.85757
16+39+66+68	567	2.85254
31+39+58+59	567	2.85254
16+18+35+59	566	2.84751
16+18+35+66	566	2.84751
16+33+59+66	566	2.84751
16+45+51+56	566	2.84751
18+35+58+59	566	2.84751
18+39+58+68	566	2.84751
39+51+58	566	2.84751
39+58+66+68	565	2.84248
33+58+59+66	564	2.83745
39+58+59+68	564	2.83745
16+18+33+59	563	2.83242
31+51+56+58	563	2.83242
16+33+35+56	562	2.82739
16+33+52	562	2.82739
18+33+58+66	562	2.82739
16+18+33+66	561	2.82236
52+56+59+66	561	2.82236
45+56+58+66	560	2.81733
51+56+58+68	560	2.81733
18+35+39+52	559	2.8123
33+39+51+52	559	2.8123
35+39+52+66	559	2.8123
16+18+39	558	2.80726
16+45+56+59	558	2.80726
18+52+56+66	558	2.80726
45+56+58+59	558	2.80726
16+39+59	557	2.80223
18+33+58+59	556	2.7972
16+31+51+56	555	2.79217
16+45+56+66	555	2.79217
18+45+56+58	555	2.79217
16+18+45+56	554	2.78714
16+39+66	554	2.78714
35+39+52+59	554	2.78714
18+52+56+59	553	2.78211
35+39+45+58	553	2.78211
16+35+39+45	552	2.77708
16+51+56+68	552	2.77708
18+39+58	552	2.77708
33+35+51+58	552	2.77708
51+52+59+66	552	2.77708
18+33+39+52	551	2.77205
31+45+52+58	551	2.77205
39+58+66	551	2.77205
16+33+39+45	550	2.76702
18+51+52+66	550	2.76702
33+39+52+66	550	2.76702
39+58+59	550	2.76702
31+56+58+66	549	2.76199
45+52+58+68	548	2.75696
16+31+56+59	547	2.75192
18+51+52+59	547	2.75192
31+56+58+59	547	2.75192
51+56+58	547	2.75192
56+58+66+68	547	2.75192
33+39+45+58	546	2.74689
33+39+52+59	546	2.74689
16+56+59+68	545	2.74186
45+51+58+66	545	2.74186
56+58+59+68	545	2.74186
16+31+56+66	544	2.73683
18+31+56+58	543	2.7318
33+35+58+66	543	2.7318
35+51+52+56	543	2.7318
16+56+66+68	542	2.72677
18+45+51+58	542	2.72677
31+35+39+58	542	2.72677
45+51+58+59	542	2.72677
16+18+31+56	541	2.72174
16+31+35+39	541	2.72174
16+31+45+52	541	2.72174
16+33+35+51	541	2.72174
18+56+58+68	541	2.72174
16+51+56	540	2.71671
16+18+56+68	539	2.71168
16+45+51+59	539	2.71168
31+52+58+68	539	2.71168
16+18+45+51	538	2.70665
16+45+52+68	538	2.70665
35+39+58+68	538	2.70665
39+45+52+56	538	2.70665
16+31+33+39	537	2.70161
16+35+39+68	537	2.70161
16+45+51+66	536	2.69658
18+33+35+58	536	2.69658
16+33+39+68	535	2.69155
31+51+58+66	535	2.69155
33+35+58+59	535	2.69155
35+45+56+58	535	2.69155
16+33+35+66	534	2.68652
18+52+59+66	534	2.68652
45+52+58	534	2.68652
16+33+35+59	533	2.68149
31+33+39+58	533	2.68149
56+58+66	533	2.68149
16+18+33+35	532	2.67646
16+56+59	532	2.67646
31+51+58+59	532	2.67646
18+31+51+58	531	2.67143
33+39+58+68	531	2.67143
33+51+52+56	531	2.67143
35+52+56+66	531	2.67143
51+58+66+68	531	2.67143
56+58+59	531	2.67143
16+31+51+59	530	2.6664
16+31+52+68	529	2.66137
16+45+59+66	529	2.66137
16+56+66	529	2.66137
45+58+59+66	529	2.66137
31+39+52+56	528	2.65634
51+58+59+68	528	2.65634
16+18+31+51	527	2.65131
16+18+45+59	527	2.65131
16+31+51+66	527	2.65131
18+45+58+66	527	2.65131
18+51+58+68	527	2.65131
18+56+58	527	2.65131
39+52+56+68	527	2.65131
16+18+56	526	2.64627
16+51+59+68	526	2.64627
18+35+52+56	526	2.64627
33+45+56+58	526	2.64627
35+52+56+59	526	2.64627
16+18+45+66	525	2.64124
16+35+39	525	2.64124
16+35+45+56	525	2.64124
16+45+52	525	2.64124
31+52+58	525	2.64124
35+39+58	525	2.64124
39+45+51+52	525	2.64124
16+18+51+68	523	2.63118
16+33+45+56	523	2.63118
16+51+66+68	523	2.63118
33+52+56+66	523	2.63118
35+51+52+66	523	2.63118
16+33+39	522	2.62615
31+35+56+58	522	2.62615
52+58+68	522	2.62615
18+35+51+52	521	2.62112
18+45+58+59	521	2.62112
16+31+59+66	520	2.61609
18+39+51+56	520	2.61609
31+58+59+66	520	2.61609
33+35+39+52	520	2.61609
35+45+51+58	520	2.61609
33+52+56+59	519	2.61106
35+51+52+59	519	2.61106
35+56+58+68	519	2.61106
18+33+52+56	518	2.60603
51+58+66	518	2.60603
16+59+66+68	517	2.601
18+31+58+66	517	2.601
31+39+51+52	517	2.601
33+39+58	517	2.601
39+51+56+59	517	2.601
39+51+56+66	517	2.601
58+59+66+68	517	2.601
16+18+31+59	516	2.59597
16+31+52	516	2.59597
18+39+45+52	515	2.59093
51+58+59	515	2.59093
16+18+31+66	514	2.5859
16+51+59	514	2.5859
18+51+58	514	2.5859
18+58+66+68	514	2.5859
39+51+52+68	514	2.5859
16+18+59+68	513	2.58087
16+52+68	513	2.58087
16+31+35+56	512	2.57584
31+33+56+58	512	2.57584
39+45+52+66	512	2.57584
39+52+56	512	2.57584
16+18+51	511	2.57081
16+18+66+68	511	2.57081
16+51+66	511	2.57081
18+31+58+59	511	2.57081
33+56+58+68	511	2.57081
39+45+52+59	511	2.57081
16+31+33+56	509	2.56075
16+35+56+68	509	2.56075
31+35+51+58	509	2.56075
16+33+56+68	508	2.55572
18+35+52+66	508	2.55572
18+58+59+68	508	2.55572
33+51+52+66	508	2.55572
35+52+59+66	508	2.55572
52+58	508	2.55572
16+35+45+51	507	2.55069
18+39+56+66	507	2.55069
18+31+39+52	506	2.54566
18+33+51+52	506	2.54566
33+51+52+59	506	2.54566
35+45+58+66	506	2.54566
35+56+58	506	2.54566
39+56+59+66	506	2.54566
33+45+51+58	505	2.54062
16+59+66	504	2.53559
18+39+52+68	504	2.53559
31+39+52+66	504	2.53559
35+51+58+68	504	2.53559
58+59+66	503	2.53056
16+31+39+45	502	2.52553
18+39+56+59	502	2.52553
31+39+52+59	502	2.52553
39+52+66+68	502	2.52553
16+18+59	500	2.51547
16+52	500	2.51547
18+35+45+58	500	2.51547
18+35+52+59	500	2.51547
18+58+66	500	2.51547
39+51+52	500	2.51547
39+52+59+68	500	2.51547
16+39+45+68	499	2.51044
31+39+45+58	499	2.51044
35+45+58+59	499	2.51044
16+18+66	498	2.50541
16+33+45+51	498	2.50541
33+52+59+66	498	2.50541
16+31+35+51	497	2.50038
16+35+56	497	2.50038
18+33+52+66	497	2.50038
33+56+58	497	2.50038
16+35+45+66	496	2.49535
31+35+58+66	496	2.49535
39+45+58+68	496	2.49535
16+18+35+45	495	2.49032
16+33+56	495	2.49032
16+35+45+59	495	2.49032
33+45+58+66	495	2.49032
45+51+52+56	495	2.49032
18+58+59	494	2.48528
16+33+45+59	493	2.48025
16+18+33+45	492	2.47522
16+35+51+68	492	2.47522
18+39+51+66	492	2.47522
31+33+51+58	492	2.47522
33+35+52+56	492	2.47522
35+51+58	492	2.47522
35+58+66+68	492	2.47522
16+33+45+66	491	2.47019
18+33+45+58	490	2.46516
18+33+52+59	490	2.46516
18+39+51+59	490	2.46516
33+45+58+59	490	2.46516
18+31+35+58	489	2.46013
18+39+52	489	2.46013
31+35+58+59	489	2.46013
33+51+58+68	489	2.46013
39+51+59+66	489	2.46013
16+31+39+68	487	2.45007
31+51+52+56	487	2.45007
35+39+51+56	487	2.45007
39+52+66	487	2.45007
16+31+33+51	486	2.44504
16+31+35+66	486	2.44504
16+39+45	486	2.44504
16+31+35+59	485	2.44001
18+35+58+68	485	2.44001
35+58+59+68	485	2.44001
39+52+59	485	2.44001
51+52+56+68	485	2.44001
31+39+58+68	484	2.43498
16+18+31+35	483	2.42994
16+33+51+68	483	2.42994
31+33+58+66	483	2.42994
45+52+56+66	483	2.42994
16+35+66+68	482	2.42491
35+39+45+52	482	2.42491
39+45+58	482	2.42491
45+52+56+59	482	2.42491
16+31+33+59	481	2.41988
16+35+51	481	2.41988
16+35+59+68	481	2.41988
33+58+66+68	481	2.41988
18+45+52+56	480	2.41485
33+39+51+56	480	2.41485
16+18+35+68	479	2.40982
16+31+33+66	479	2.40982
16+33+59+68	479	2.40982
33+35+51+52	479	2.40982
35+58+66	479	2.40982
16+18+31+33	478	2.40479
31+33+58+59	478	2.40479
16+33+66+68	477	2.39976
18+31+33+58	477	2.39976
31+45+56+58	477	2.39976
16+18+33+68	476	2.39473
18+39+59+66	476	2.39473
33+51+58	476	2.39473
33+58+59+68	476	2.39473
35+39+56+66	476	2.39473
18+33+58+68	475	2.3897
31+52+56+66	475	2.3897
33+39+45+52	475	2.3897
45+56+58+68	475	2.3897
16+31+39	474	2.38467
18+35+39+56	474	2.38467
52+56+66+68	474	2.38467
16+31+45+56	473	2.37963
31+35+39+52	473	2.37963
31+52+56+59	473	2.37963
18+33+39+56	472	2.3746
18+35+58	472	2.3746
33+35+52+66	472	2.3746
33+39+56+66	472	2.3746
35+58+59	472	2.3746
52+56+59+68	472	2.3746
16+33+51	471	2.36957
16+39+68	471	2.36957
16+45+56+68	471	2.36957
18+31+52+56	471	2.36957
18+45+51+52	471	2.36957
35+39+56+59	471	2.36957
45+51+52+59	471	2.36957
45+51+52+66	471	2.36957
51+52+56	471	2.36957
16+35+66	470	2.36454
18+52+56+68	470	2.36454
31+39+58	470	2.36454
33+35+45+58	470	2.36454
35+39+52+68	470	2.36454
16+35+59	469	2.35951
33+39+56+59	469	2.35951
16+18+35	467	2.34945
33+58+66	467	2.34945
39+58+68	467	2.34945
16+33+59	466	2.34442
18+33+35+52	466	2.34442
31+51+52+66	465	2.33939
51+56+59+66	465	2.33939
16+33+66	464	2.33436
18+31+51+52	464	2.33436
18+35+39+51	464	2.33436
31+33+39+52	464	2.33436
31+51+52+59	464	2.33436
16+18+33	463	2.32933
33+35+52+59	463	2.32933
33+39+52+68	463	2.32933
16+33+35+45	462	2.32429
18+51+56+66	462	2.32429
31+45+51+58	462	2.32429
31+56+58+68	462	2.32429
33+58+59	462	2.32429
51+52+66+68	462	2.32429
18+33+58	461	2.31926
18+51+52+68	461	2.31926
35+39+51+66	461	2.31926
45+56+58	461	2.31926
51+52+59+68	461	2.31926
18+51+56+59	460	2.31423
45+52+59+66	460	2.31423
52+56+66	459	2.3092
16+31+56+68	458	2.30417
16+39	458	2.30417
16+45+56	458	2.30417
18+45+52+66	458	2.30417
35+39+51+59	458	2.30417
45+51+58+68	458	2.30417
31+33+35+58	457	2.29914
52+56+59	457	2.29914
35+39+52	456	2.29411
18+52+56	455	2.28908
16+31+45+51	454	2.28405
18+33+39+51	454	2.28405
33+35+58+68	454	2.28405
18+45+52+59	453	2.27902
31+52+59+66	453	2.27902
35+45+52+56	453	2.27902
39+58	453	2.27902
18+31+52+66	451	2.26895
52+59+66+68	451	2.26895
16+45+51+68	450	2.26392
18+35+39+66	450	2.26392
16+31+33+35	449	2.25889
18+52+66+68	449	2.25889
33+39+51+59	449	2.25889
33+39+51+66	449	2.25889
18+56+59+66	448	2.25386
31+45+58+66	448	2.25386
31+56+58	448	2.25386
33+39+52	448	2.25386
51+52+66	448	2.25386
18+51+52	447	2.24883
35+39+59+66	447	2.24883
51+52+59	447	2.24883
16+33+35+68	446	2.2438
31+51+58+68	446	2.2438
39+45+51+56	446	2.2438
56+58+68	446	2.2438
16+31+45+59	445	2.23877
16+31+56	445	2.23877
18+31+52+59	445	2.23877
33+45+52+56	445	2.23877
45+51+58	445	2.23877
45+58+66+68	445	2.23877
18+35+39+59	444	2.23374
31+45+58+59	444	2.23374
16+18+31+45	443	2.22871
16+31+45+66	443	2.22871
16+56+68	443	2.22871
18+31+45+58	443	2.22871
18+33+39+66	443	2.22871
18+52+59+68	443	2.22871
31+35+52+56	443	2.22871
16+45+59+68	442	2.22368
35+45+51+52	442	2.22368
33+35+39+56	441	2.21864
33+35+58	441	2.21864
35+52+56+68	441	2.21864
45+58+59+68	441	2.21864
16+18+45+68	440	2.21361
16+45+66+68	440	2.21361
18+45+58+68	440	2.21361
33+39+59+66	440	2.21361
16+31+51+68	439	2.20858
18+33+39+59	439	2.20858
16+45+51	438	2.20355
18+51+59+66	436	2.19349
52+59+66	436	2.19349
18+39+45+56	435	2.18846
31+35+51+52	435	2.18846
31+39+51+56	435	2.18846
16+33+35	434	2.18343
18+52+66	434	2.18343
31+33+52+56	434	2.18343
31+58+66+68	434	2.18343
33+52+56+68	434	2.18343
35+51+56+66	434	2.18343
39+45+56+66	434	2.18343
31+51+58	433	2.1784
39+51+56+68	433	2.1784
18+35+51+56	432	2.17337
35+51+56+59	432	2.17337
39+45+56+59	432	2.17337
56+58	432	2.17337
16+31+59+68	431	2.16834
35+45+52+66	431	2.16834
35+51+52+68	431	2.16834
45+58+66	431	2.16834
16+56	430	2.1633
31+58+59+68	430	2.1633
16+31+66+68	429	2.15827
16+45+59	429	2.15827
51+58+68	429	2.15827
18+31+58+68	428	2.15324
18+52+59	428	2.15324
31+39+45+52	428	2.15324
33+45+51+52	428	2.15324
16+18+31+68	427	2.14821
16+18+45	427	2.14821
16+31+51	427	2.14821
16+45+66	427	2.14821
18+35+45+52	427	2.14821
35+52+56	427	2.14821
45+58+59	427	2.14821
18+45+58	426	2.14318
39+45+52+68	426	2.14318
35+45+52+59	425	2.13815
31+35+52+66	424	2.13312
33+51+56+59	424	2.13312
16+51+68	423	2.12809
18+31+39+56	423	2.12809
31+39+56+66	423	2.12809
33+51+56+66	423	2.12809
18+33+51+56	422	2.12306
18+39+56+68	422	2.12306
33+35+39+51	422	2.12306
39+56+66+68	422	2.12306
18+39+45+51	421	2.11803
31+35+45+58	421	2.11803
31+39+56+59	421	2.11803
33+45+52+66	421	2.11803
35+52+66+68	421	2.11803
35+56+59+66	421	2.11803
31+58+66	420	2.11299
39+56+59+68	420	2.11299
18+31+35+52	419	2.10796
18+35+56+66	419	2.10796
31+33+51+52	419	2.10796
33+52+56	419	2.10796
39+51+56	419	2.10796
16+31+59	418	2.10293
35+51+52	418	2.10293
18+33+45+52	417	2.0979
31+35+52+59	417	2.0979
33+51+52+68	417	2.0979
35+45+58+68	417	2.0979
58+66+68	417	2.0979
16+31+66	416	2.09287
18+35+52+68	416	2.09287
31+39+52+68	416	2.09287
31+58+59	416	2.09287
33+45+52+59	416	2.09287
33+56+59+66	416	2.09287
51+58	416	2.09287
16+59+68	415	2.08784
39+45+51+59	415	2.08784
39+45+51+66	415	2.08784
16+18+31	414	2.08281
18+31+58	414	2.08281
18+33+35+39	414	2.08281
33+35+39+66	414	2.08281
35+52+59+68	414	2.08281
16+66+68	413	2.07778
18+33+56+66	413	2.07778
18+35+56+59	413	2.07778
58+59+68	413	2.07778
16+31+35+45	412	2.07275
31+33+52+66	412	2.07275
16+18+68	411	2.06772
16+51	411	2.06772
18+31+39+51	411	2.06772
18+58+68	411	2.06772
33+52+66+68	411	2.06772
39+45+52	411	2.06772
31+33+45+58	410	2.06269
18+33+56+59	409	2.05765
18+35+51+66	409	2.05765
35+51+59+66	409	2.05765
16+35+45+68	408	2.05262
18+39+51+68	408	2.05262
33+35+39+59	408	2.05262
33+45+58+68	408	2.05262
16+31+33+45	407	2.04759
18+31+33+52	407	2.04759
18+39+56	407	2.04759
35+52+66	407	2.04759
39+56+66	407	2.04759
18+33+52+68	406	2.04256
18+39+45+66	406	2.04256
31+33+52+59	406	2.04256
31+39+51+59	406	2.04256
31+39+51+66	406	2.04256
16+33+45+68	405	2.03753
31+35+58+68	405	2.03753
33+52+59+68	405	2.03753
39+56+59	405	2.03753
18+35+51+59	404	2.0325
35+45+58	404	2.0325
33+51+52	403	2.02747
35+39+45+56	403	2.02747
39+45+59+66	403	2.02747
39+51+59+68	403	2.02747
39+51+66+68	403	2.02747
58+66	403	2.02747
16+59	402	2.02244
18+35+52	402	2.02244
18+39+45+59	402	2.02244
31+39+52	401	2.01741
33+39+45+56	401	2.01741
16+66	400	2.01238
35+52+59	400	2.01238
39+52+68	399	2.00735
58+59	399	2.00735
16+18	398	2.00231
18+58	397	1.99728
33+51+59+66	397	1.99728
16+31+35+68	396	1.99225
16+35+45	396	1.99225
18+31+39+66	396	1.99225
31+45+52+56	396	1.99225
33+52+66	396	1.99225
18+33+51+66	395	1.98722
33+35+51+56	395	1.98722
45+52+56+68	395	1.98722
18+39+51	394	1.98219
18+39+66+68	394	1.98219
31+33+58+68	394	1.98219
31+39+59+66	394	1.98219
33+45+58	394	1.98219
18+33+51+59	393	1.97716
16+33+45	392	1.97213
18+31+39+59	392	1.97213
18+35+59+66	392	1.97213
31+35+58	392	1.97213
39+59+66+68	392	1.97213
16+31+33+68	391	1.9671
18+33+52	391	1.9671
18+39+59+68	390	1.96207
31+35+39+56	390	1.96207
33+35+45+52	390	1.96207
33+52+59	390	1.96207
39+51+59	389	1.95704
39+51+66	389	1.95704
45+51+56+59	389	1.95704
18+45+51+56	388	1.952
35+39+56+68	388	1.952
35+58+68	388	1.952
45+51+56+66	388	1.952
31+33+39+56	387	1.94697
33+35+56+66	387	1.94697
33+39+56+68	387	1.94697
35+39+45+51	387	1.94697
31+52+56+68	385	1.93691
16+31+35	384	1.93188
18+33+59+66	384	1.93188
31+45+51+52	384	1.93188
39+52	384	1.93188
18+33+35+56	382	1.92182
33+35+56+59	382	1.92182
45+51+52+68	381	1.91679
16+35+68	380	1.91176
31+33+35+52	380	1.91176
31+33+58	380	1.91176
45+52+56	380	1.91176
18+39+66	379	1.90673
31+51+56+59	379	1.90673
16+31+33	378	1.9017
31+51+56+66	378	1.9017
33+35+52+68	378	1.9017
33+39+45+51	378	1.9017
33+58+68	378	1.9017
45+56+59+66	378	1.9017
18+31+51+56	377	1.89666
31+35+39+51	377	1.89666
39+59+66	377	1.89666
51+56+59+68	377	1.89666
16+33+68	376	1.89163
18+35+39+45	376	1.89163
51+56+66+68	376	1.89163
18+39+59	375	1.8866
18+45+56+66	375	1.8866
18+51+56+68	375	1.8866
35+39+45+66	375	1.8866
35+58	375	1.8866
35+39+56	374	1.88157
31+45+52+66	373	1.87654
31+51+52+68	373	1.87654
35+39+51+68	373	1.87654
18+33+39+45	372	1.87151
33+39+56	372	1.87151
18+45+56+59	371	1.86648
45+52+66+68	371	1.86648
18+31+45+52	370	1.86145
31+45+52+59	370	1.86145
31+52+56	370	1.86145
35+39+45+59	370	1.86145
33+35+51+66	369	1.85642
33+39+45+66	369	1.85642
52+56+68	369	1.85642
16+35	368	1.85139
18+45+52+68	368	1.85139
31+56+59+66	368	1.85139
45+52+59+68	368	1.85139
18+33+35+51	367	1.84636
45+51+52	367	1.84636
56+59+66+68	367	1.84636
31+33+39+51	366	1.84132
33+39+45+59	366	1.84132
18+31+35+39	365	1.83629
31+35+39+66	365	1.83629
33+35+51+59	365	1.83629
18+31+56+66	364	1.83126
33+35+52	364	1.83126
33+39+51+68	364	1.83126
33+58	364	1.83126
16+33	363	1.82623
18+56+66+68	363	1.82623
31+52+66+68	363	1.82623
51+56+59	363	1.82623
18+35+39+68	362	1.8212
35+39+66+68	362	1.8212
45+51+59+66	362	1.8212
51+56+66	362	1.8212
18+45+51+66	361	1.81617
18+51+56	361	1.81617
18+31+56+59	360	1.81114
31+35+39+59	360	1.81114
35+39+51	360	1.81114
35+45+51+56	360	1.81114
18+31+33+39	359	1.80611
18+31+52+68	359	1.80611
18+56+59+68	359	1.80611
31+45+58+68	359	1.80611
31+51+52	359	1.80611
31+52+59+68	359	1.80611
18+33+35+66	358	1.80108
18+33+39+68	358	1.80108
18+45+51+59	358	1.80108
33+35+59+66	358	1.80108
31+33+39+66	357	1.79605
35+39+59+68	357	1.79605
33+39+66+68	356	1.79101
45+52+66	356	1.79101
51+52+68	356	1.79101
16+31+45+68	355	1.78598
31+33+39+59	354	1.78095
31+51+59+66	354	1.78095
52+56	354	1.78095
18+45+52	353	1.77592
33+39+59+68	353	1.77592
45+52+59	353	1.77592
18+31+51+66	352	1.77089
56+59+66	352	1.77089
18+33+35+59	351	1.76586
51+59+66+68	351	1.76586
31+39+45+56	350	1.76083
33+39+51	350	1.76083
33+45+51+56	350	1.76083
18+31+51+59	349	1.7558
18+51+66+68	349	1.7558
39+45+56+68	349	1.7558
18+35+39	348	1.75077
18+56+66	348	1.75077
31+35+51+56	348	1.75077
31+52+66	348	1.75077
35+39+66	348	1.75077
35+45+56+66	348	1.75077
18+45+59+66	346	1.74071
18+51+59+68	346	1.74071
52+66+68	346	1.74071
31+45+58	345	1.73567
35+51+56+68	345	1.73567
18+31+52	344	1.73064
18+35+45+56	344	1.73064
18+56+59	344	1.73064
31+52+59	344	1.73064
35+45+56+59	344	1.73064
18+33+39	343	1.72561
35+39+59	343	1.72561
16+31+45	342	1.72058
18+52+68	342	1.72058
33+45+56+66	342	1.72058
45+58+68	342	1.72058
51+52	342	1.72058
52+59+68	342	1.72058
31+35+45+52	341	1.71555
33+39+66	341	1.71555
33+35+39+45	340	1.71052
33+45+56+59	340	1.71052
16+45+68	339	1.70549
18+33+45+56	339	1.70549
33+39+59	338	1.70046
35+45+52+68	338	1.70046
18+31+59+66	337	1.69543
31+33+51+56	337	1.69543
51+59+66	337	1.69543
31+35+56+66	336	1.6904
31+39+56+68	336	1.6904
33+51+56+68	336	1.6904
18+51+66	335	1.68536
18+59+66+68	335	1.68536
35+56+66+68	334	1.68033
39+45+56	334	1.68033
31+39+45+51	333	1.6753
35+45+51+66	333	1.6753
18+35+45+51	332	1.67027
18+51+59	332	1.67027
31+35+56+59	332	1.67027
35+51+56	332	1.67027
18+31+35+56	331	1.66524
52+66	331	1.66524
31+33+45+52	330	1.66021
35+56+59+68	330	1.66021
39+45+51+68	330	1.66021
18+35+56+68	329	1.65518
31+33+56+66	329	1.65518
31+35+52+68	329	1.65518
31+58+68	329	1.65518
33+45+52+68	329	1.65518
33+56+66+68	329	1.65518
35+45+51+59	329	1.65518
45+58	328	1.65015
18+52	327	1.64512
31+33+35+39	327	1.64512
31+33+56+59	327	1.64512
33+56+59+68	327	1.64512
52+59	327	1.64512
16+31+68	326	1.64009
16+45	326	1.64009
18+31+33+56	325	1.63506
18+33+56+68	325	1.63506
33+35+39+68	325	1.63506
31+35+51+66	324	1.63002
35+45+52	324	1.63002
18+31+39+45	323	1.62499
18+31+35+51	322	1.61996
33+51+56	322	1.61996
18+39+45+68	321	1.61493
31+39+56	321	1.61493
18+33+45+51	320	1.6099
18+59+66	320	1.6099
31+35+51+59	320	1.6099
31+39+45+66	320	1.6099
33+45+51+66	320	1.6099
35+51+66+68	320	1.6099
35+56+66	320	1.6099
39+56+68	320	1.6099
18+35+45+66	319	1.60487
31+39+51+68	319	1.60487
33+45+51+59	319	1.60487
35+45+59+66	319	1.60487
18+35+51+68	318	1.59984
31+33+52+68	318	1.59984
31+39+45+59	318	1.59984
39+45+66+68	318	1.59984
35+51+59+68	316	1.58978
35+56+59	316	1.58978
39+45+51	316	1.58978
39+45+59+68	316	1.58978
18+35+56	315	1.58475
31+35+52	315	1.58475
31+58	315	1.58475
33+45+52	314	1.57972
33+56+66	314	1.57972
16+31	313	1.57468
33+35+45+56	313	1.57468
18+35+45+59	312	1.56965
33+45+59+66	312	1.56965
33+56+59	312	1.56965
35+52+68	312	1.56965
58+68	312	1.56965
18+33+45+66	311	1.56462
33+35+39	311	1.56462
16+68	310	1.55959
18+33+56	310	1.55959
31+35+59+66	310	1.55959
18+31+35+66	309	1.55456
18+31+39+68	309	1.55456
31+33+51+66	309	1.55456
18+31+33+51	308	1.54953
31+33+51+59	308	1.54953
31+39+66+68	307	1.5445
33+51+66+68	307	1.5445
35+51+66	307	1.5445
35+59+66+68	307	1.5445
18+33+45+59	306	1.53947
18+33+51+68	306	1.53947
18+35+66+68	306	1.53947
18+39+45	306	1.53947
33+51+59+68	306	1.53947
18+35+51	305	1.53444
31+39+51	305	1.53444
31+39+59+68	305	1.53444
39+56	305	1.53444
31+33+52	303	1.52437
31+45+51+56	303	1.52437
35+51+59	303	1.52437
39+45+66	303	1.52437
18+31+35+59	302	1.51934
33+52+68	302	1.51934
39+51+68	302	1.51934
31+33+59+66	301	1.51431
39+45+59	301	1.51431
45+51+56+68	301	1.51431
33+59+66+68	300	1.50928
18+31+33+66	299	1.50425
18+35+59+68	299	1.50425
18+33+66+68	298	1.49922
31+33+35+56	298	1.49922
35+52	298	1.49922
33+35+56+68	297	1.49419
18+31+33+59	294	1.4791
18+31+39	294	1.4791
18+33+59+68	293	1.47407
33+51+66	293	1.47407
35+59+66	293	1.47407
18+33+51	292	1.46903
18+35+66	292	1.46903
18+39+68	292	1.46903
31+39+66	292	1.46903
33+35+45+51	292	1.46903
33+51+59	292	1.46903
31+45+56+66	291	1.464
31+39+59	290	1.45897
31+45+56+59	290	1.45897
39+66+68	290	1.45897
45+56+66+68	290	1.45897
31+35+39+45	289	1.45394
31+51+56+68	289	1.45394
45+56+59+68	289	1.45394
18+31+45+56	288	1.44891
39+51	288	1.44891
39+59+68	288	1.44891
18+45+56+68	287	1.44388
33+52	287	1.44388
45+51+56	287	1.44388
35+39+45+68	286	1.43885
18+35+59	285	1.43382
33+35+45+66	285	1.43382
33+59+66	285	1.43382
31+33+39+45	284	1.42879
18+33+66	283	1.42376
33+35+56	283	1.42376
33+39+45+68	283	1.42376
18+33+35+45	281	1.41369
31+33+35+51	280	1.40866
31+45+52+68	280	1.40866
18+33+59	278	1.3986
31+56+66+68	278	1.3986
33+35+45+59	278	1.3986
18+39	277	1.39357
31+56+59+68	277	1.39357
33+35+51+68	277	1.39357
18+31+45+51	275	1.38351
31+45+51+66	275	1.38351
31+51+56	275	1.38351
39+66	275	1.38351
45+56+66	275	1.38351
18+31+56+68	274	1.37848
31+35+39+68	274	1.37848
31+45+51+59	274	1.37848
45+56+59	274	1.37848
31+33+35+66	273	1.37345
39+59	273	1.37345
51+56+68	273	1.37345
18+45+51+68	272	1.36842
18+45+56	272	1.36842
35+39+45	272	1.36842
45+51+66+68	272	1.36842
33+35+66+68	271	1.36338
45+51+59+68	271	1.36338
31+33+39+68	269	1.35332
18+31+33+35	268	1.34829
33+39+45	268	1.34829
18+33+35+68	266	1.33823
31+33+35+59	266	1.33823
31+45+52	265	1.3332
31+45+59+66	264	1.32817
33+35+51	264	1.32817
33+35+59+68	264	1.32817
31+56+66	263	1.32314
45+52+68	263	1.32314
18+31+45+66	262	1.31811
31+51+66+68	262	1.31811
31+56+59	262	1.31811
45+59+66+68	262	1.31811
56+66+68	262	1.31811
18+31+51+68	261	1.31308
31+51+59+68	261	1.31308
56+59+68	261	1.31308
18+45+66+68	260	1.30804
31+35+39	260	1.30804
31+35+45+56	260	1.30804
18+31+56	259	1.30301
51+56	259	1.30301
18+45+51	258	1.29798
18+56+68	258	1.29798
35+45+56+68	258	1.29798
45+51+66	258	1.29798
18+31+45+59	257	1.29295
33+35+66	257	1.29295
35+39+68	257	1.29295
45+51+59	257	1.29295
18+45+59+68	255	1.28289
31+33+39	254	1.27786
31+33+45+56	254	1.27786
33+45+56+68	254	1.27786
31+52+68	253	1.27283
33+39+68	253	1.27283
18+33+35	252	1.2678
31+59+66+68	252	1.2678
33+35+59	250	1.25774
18+31+66+68	249	1.2527
31+51+66	248	1.24767
45+52	248	1.24767
18+31+51	247	1.24264
31+51+59	247	1.24264
45+59+66	247	1.24264
56+66	247	1.24264
56+59	246	1.23761
18+45+66	245	1.23258
31+35+45+51	245	1.23258
51+66+68	245	1.23258
18+31+59+68	244	1.22755
18+51+68	244	1.22755
31+35+56+68	244	1.22755
35+45+56	244	1.22755
51+59+68	244	1.22755
18+56	243	1.22252
35+39	243	1.22252
35+45+51+68	241	1.21246
18+45+59	240	1.20743
31+33+56+68	239	1.20239
33+45+56	239	1.20239
31+52	238	1.19736
33+39	238	1.19736
31+59+66	237	1.19233
52+68	236	1.1873
59+66+68	235	1.18227
18+31+66	234	1.17724
31+35+45+66	234	1.17724
18+66+68	232	1.16718
31+33+45+51	232	1.16718
31+39+45+68	232	1.16718
35+45+66+68	231	1.16215
51+66	231	1.16215
18+31+35+45	230	1.15712
18+51	230	1.15712
31+35+51+68	230	1.15712
31+35+56	230	1.15712
33+45+51+68	230	1.15712
51+59	230	1.15712
18+31+59	229	1.15209
31+35+45+59	228	1.14705
35+45+51	228	1.14705
35+56+68	228	1.14705
18+35+45+68	227	1.14202
18+59+68	227	1.14202
31+33+45+66	225	1.13196
35+45+59+68	225	1.13196
31+33+56	224	1.12693
33+45+66+68	224	1.12693
33+56+68	224	1.12693
18+31+33+45	222	1.11687
18+33+45+68	221	1.11184
31+33+45+59	221	1.11184
31+35+66+68	220	1.10681
33+45+59+68	220	1.10681
59+66	220	1.10681
18+66	217	1.09171
31+33+51+68	217	1.09171
31+35+51	217	1.09171
31+39+45	217	1.09171
35+45+66	217	1.09171
33+45+51	216	1.08668
18+31+35+68	215	1.08165
39+45+68	215	1.08165
31+35+59+68	214	1.07662
35+56	214	1.07662
18+35+45	213	1.07159
35+51+68	213	1.07159
18+59	212	1.06656
31+33+66+68	211	1.06153
35+45+59	211	1.06153
33+45+66	209	1.05147
33+56	209	1.05147
18+31+33+68	207	1.0414
31+33+59+68	207	1.0414
18+33+45	206	1.03637
31+35+66	206	1.03637
33+45+59	205	1.03134
31+33+51	203	1.02128
35+66+68	203	1.02128
31+39+68	202	1.01625
18+31+35	201	1.01122
31+45+56+68	201	1.01122
33+51+68	201	1.01122
31+35+59	200	1.00619
35+51	200	1.00619
39+45	200	1.00619
18+35+68	198	0.996126
35+59+68	197	0.991095
31+33+66	196	0.986064
33+66+68	195	0.981033
31+33+35+45	194	0.976002
18+31+33	192	0.965941
31+33+59	192	0.965941
33+35+45+68	192	0.965941
18+33+68	191	0.96091
33+59+68	191	0.96091
35+66	189	0.950848
31+39	187	0.940786
33+51	187	0.940786
31+45+56	186	0.935755
39+68	185	0.930724
45+56+68	185	0.930724
18+35	184	0.925693
31+45+51+68	183	0.920662
35+59	183	0.920662
33+66	180	0.905569
31+33+35+68	178	0.895507
33+35+45	178	0.895507
18+33	176	0.885445
33+59	176	0.885445
31+45+66+68	173	0.870353
31+56+68	171	0.860291
18+31+45+68	170	0.85526
31+45+59+68	170	0.85526
45+56	170	0.85526
31+45+51	169	0.850229
45+51+68	166	0.835136
31+33+35	164	0.825074
33+35+68	162	0.815012
31+45+66	158	0.794889
31+56	156	0.784827
45+66+68	156	0.784827
18+31+45	155	0.779796
31+45+59	155	0.779796
56+68	155	0.779796
31+51+68	154	0.774765
18+45+68	153	0.769734
45+59+68	153	0.769734
45+51	152	0.764703
33+35	148	0.744579
31+66+68	144	0.724455
31+59+68	141	0.709363
45+66	141	0.709363
18+31+68	140	0.704332
31+51	140	0.704332
31+35+45+68	139	0.699301
18+45	138	0.69427
45+59	138	0.69427
51+68	137	0.689239
31+33+45+68	132	0.664084
31+66	129	0.648991
66+68	127	0.638929
31+59	126	0.633898
18+31	125	0.628868
31+35+45	125	0.628868
59+68	124	0.623837
18+68	123	0.618806
35+45+68	122	0.613775
31+33+45	117	0.58862
33+45+68	116	0.583589
31+35+68	109	0.548372
35+45	108	0.543342
31+33+68	101	0.508125
33+45	101	0.508125
31+35	95	0.477939
35+68	92	0.462847
31+33	86	0.432661
33+68	85	0.42763
31+45+68	63	0.316949
31+45	48	0.241485
45+68	46	0.231423
31+68	32	0.16099
* The number of participates covered by the vaccines in the healthy women.
