# Supplementary material for: Prevalence of human papillomavirus infection of 65,613 women in East China
Source: BMC Public Health. 2019 Feb 11;19:178. doi: 10.1186/s12889-019-6487-9 (PMC6371516; doi:10.1186/s12889-019-6487-9)
Supplement: Supplementary file 2 — Table S2. The all multiple HPV infection mode in participants. (XLSX 29 kb) [file 12889_2019_6487_MOESM2_ESM.xlsx]

## Sheet: Table S1
Table S2 The all multiple HPV infection mode in participants.
Outpatient women			Healthy women
Combination of types	n	Prevalence rate (95% CI)	Combination of types	n	Prevalence rate (95% CI)
16+58	44	2.4(1.7-3.1)	16+52	11	2.7(1.1-4.2)
52+58	33	1.8(1.2-2.4)	52+58	11	2.7(1.1-4.2)
39+52	21	1.1(0.7-1.6)	39+58	9	2.2(0.8-3.6)
52+61	19	1.0(0.6-1.5)	53+58	8	1.9(0.6-3.3)
16+39	19	1.0(0.6-1.5)	16+58	8	1.9(0.6-3.3)
18+58	18	1.0(0.5-1.4)	35+53	6	1.4(0.3-2.6)
16+56	16	0.9(0.4-1.3)	16+51	6	1.4(0.3-2.6)
16+33	15	0.8(0.4-1.2)	16+35	5	1.2(0.2-2.3)
16+53	15	0.8(0.4-1.2)	16+66	5	1.2(0.2-2.3)
33+58	15	0.8(0.4-1.2)	58+61	5	1.2(0.2-2.3)
52+53	15	0.8(0.4-1.2)	53+61	5	1.2(0.2-2.3)
56+58	15	0.8(0.4-1.2)	16+39	5	1.2(0.2-2.3)
16+52	14	0.8(0.4-1.2)	18+56	4	1.0(0.0-1.9)
16+66	14	0.8(0.4-1.2)	53+66	4	1.0(0.0-1.9)
39+53	14	0.8(0.4-1.2)	56+61	4	1.0(0.0-1.9)
16+59	13	0.7(0.3-1.1)	33+58	4	1.0(0.0-1.9)
39+58	13	0.7(0.3-1.1)	16+81	4	1.0(0.0-1.9)
53+58	13	0.7(0.3-1.1)	52+53	4	1.0(0.0-1.9)
58+6	13	0.7(0.3-1.1)	58+66	4	1.0(0.0-1.9)
16+18	12	0.7(0.3-1.0)	58+43	4	1.0(0.0-1.9)
16+43	12	0.7(0.3-1.0)	16+56	4	1.0(0.0-1.9)
16+51	12	0.7(0.3-1.0)	53+6	3	0.7(-0.1-1.5)
16+55	12	0.7(0.3-1.0)	61+81	3	0.7(-0.1-1.5)
16+61	12	0.7(0.3-1.0)	39+52	3	0.7(-0.1-1.5)
18+52	12	0.7(0.3-1.0)	39+81	3	0.7(-0.1-1.5)
53+56	12	0.7(0.3-1.0)	81+43	3	0.7(-0.1-1.5)
58+66	12	0.7(0.3-1.0)	55+66	3	0.7(-0.1-1.5)
33+52	11	0.6(0.2-1.0)	33+51	3	0.7(-0.1-1.5)
51+6	11	0.6(0.2-1.0)	58+59	3	0.7(-0.1-1.5)
52+43	11	0.6(0.2-1.0)	44+43	3	0.7(-0.1-1.5)
52+81	11	0.6(0.2-1.0)	52+81	3	0.7(-0.1-1.5)
53+43	11	0.6(0.2-1.0)	18+58	3	0.7(-0.1-1.5)
58+59	11	0.6(0.2-1.0)	55+58	3	0.7(-0.1-1.5)
16+35	10	0.5(0.2-09)	52+61	3	0.7(-0.1-1.5)
18+59	10	0.5(0.2-09)	16+55	3	0.7(-0.1-1.5)
35+58	10	0.5(0.2-09)	53+59	3	0.7(-0.1-1.5)
39+51	10	0.5(0.2-09)	51+55	3	0.7(-0.1-1.5)
52+66	10	0.5(0.2-09)	52+56	3	0.7(-0.1-1.5)
53+81	10	0.5(0.2-09)	16+61	3	0.7(-0.1-1.5)
56+59	10	0.5(0.2-09)	51+56	3	0.7(-0.1-1.5)
58+81	10	0.5(0.2-09)	53+43	3	0.7(-0.1-1.5)
11+16	9	0.5(0.2-0.8)	39+66	3	0.7(-0.1-1.5)
11+43	9	0.5(0.2-0.8)	44+61	3	0.7(-0.1-1.5)
16+6	9	0.5(0.2-0.8)	16+53	3	0.7(-0.1-1.5)
16+81	9	0.5(0.2-0.8)	18+6	3	0.7(-0.1-1.5)
39+81	9	0.5(0.2-0.8)	16+6	2	0.5(-0.2-1.2)
52+6	9	0.5(0.2-0.8)	35+59	2	0.5(-0.2-1.2)
53+61	9	0.5(0.2-0.8)	16+18	2	0.5(-0.2-1.2)
53+66	9	0.5(0.2-0.8)	35+56	2	0.5(-0.2-1.2)
58+43	9	0.5(0.2-0.8)	53+55	2	0.5(-0.2-1.2)
58+61	9	0.5(0.2-0.8)	58+82	2	0.5(-0.2-1.2)
66+6	9	0.5(0.2-0.8)	53+81	2	0.5(-0.2-1.2)
11+18	8	0.4(0.1-0.7)	45+66	2	0.5(-0.2-1.2)
11+58	8	0.4(0.1-0.7)	45+61	2	0.5(-0.2-1.2)
18+6	8	0.4(0.1-0.7)	16+59	2	0.5(-0.2-1.2)
33+61	8	0.4(0.1-0.7)	44+53	2	0.5(-0.2-1.2)
39+61	8	0.4(0.1-0.7)	18+43	2	0.5(-0.2-1.2)
44+58	8	0.4(0.1-0.7)	33+61	2	0.5(-0.2-1.2)
51+58	8	0.4(0.1-0.7)	51+58	2	0.5(-0.2-1.2)
51+61	8	0.4(0.1-0.7)	66+81	2	0.5(-0.2-1.2)
52+56	8	0.4(0.1-0.7)	55+61	2	0.5(-0.2-1.2)
53+55	8	0.4(0.1-0.7)	33+39	2	0.5(-0.2-1.2)
53+6	8	0.4(0.1-0.7)	53+56	2	0.5(-0.2-1.2)
56+43	8	0.4(0.1-0.7)	16+68	2	0.5(-0.2-1.2)
56+81	8	0.4(0.1-0.7)	18+66	2	0.5(-0.2-1.2)
81+43	8	0.4(0.1-0.7)	56+59	2	0.5(-0.2-1.2)
11+51	7	0.4(0.1-0.7)	44+58	2	0.5(-0.2-1.2)
11+52	7	0.4(0.1-0.7)	33+52	2	0.5(-0.2-1.2)
16+82	7	0.4(0.1-0.7)	42+61	2	0.5(-0.2-1.2)
18+43	7	0.4(0.1-0.7)	39+51	2	0.5(-0.2-1.2)
51+52	7	0.4(0.1-0.7)	44+66	2	0.5(-0.2-1.2)
51+56	7	0.4(0.1-0.7)	56+58	2	0.5(-0.2-1.2)
51+66	7	0.4(0.1-0.7)	39+53	2	0.5(-0.2-1.2)
51+81	7	0.4(0.1-0.7)	39+59	2	0.5(-0.2-1.2)
52+59	7	0.4(0.1-0.7)	66+43	2	0.5(-0.2-1.2)
58+82	7	0.4(0.1-0.7)	39+55	2	0.5(-0.2-1.2)
59+43	7	0.4(0.1-0.7)	55+43	2	0.5(-0.2-1.2)
61+43	7	0.4(0.1-0.7)	40+43	2	0.5(-0.2-1.2)
61+81	7	0.4(0.1-0.7)	58+81	2	0.5(-0.2-1.2)
11+6	6	0.3(0.1-0.6)	16+33	2	0.5(-0.2-1.2)
31+53	6	0.3(0.1-0.6)	16+43	2	0.5(-0.2-1.2)
45+58	6	0.3(0.1-0.6)	16+44	2	0.5(-0.2-1.2)
51+53	6	0.3(0.1-0.6)	39+61	2	0.5(-0.2-1.2)
56+61	6	0.3(0.1-0.6)	16+52+61	2	0.5(-0.2-1.2)
56+66	6	0.3(0.1-0.6)	39+58+59	2	0.5(-0.2-1.2)
59+6	6	0.3(0.1-0.6)	18+40+58	2	0.5(-0.2-1.2)
16+45	5	0.3(0.0-0.5)	16+52+53	2	0.5(-0.2-1.2)
16+68	5	0.3(0.0-0.5)	44+6	1	0.2(-0.2-0.7)
18+39	5	0.3(0.0-0.5)	52+6	1	0.2(-0.2-0.7)
18+51	5	0.3(0.0-0.5)	56+6	1	0.2(-0.2-0.7)
18+53	5	0.3(0.0-0.5)	40+6	1	0.2(-0.2-0.7)
18+66	5	0.3(0.0-0.5)	61+6	1	0.2(-0.2-0.7)
33+39	5	0.3(0.0-0.5)	16+31	1	0.2(-0.2-0.7)
33+81	5	0.3(0.0-0.5)	59+81	1	0.2(-0.2-0.7)
35+39	5	0.3(0.0-0.5)	40+61	1	0.2(-0.2-0.7)
35+52	5	0.3(0.0-0.5)	53+68	1	0.2(-0.2-0.7)
35+56	5	0.3(0.0-0.5)	11+39	1	0.2(-0.2-0.7)
39+43	5	0.3(0.0-0.5)	56+81	1	0.2(-0.2-0.7)
44+61	5	0.3(0.0-0.5)	59+61	1	0.2(-0.2-0.7)
45+52	5	0.3(0.0-0.5)	44+81	1	0.2(-0.2-0.7)
51+59	5	0.3(0.0-0.5)	42+55	1	0.2(-0.2-0.7)
52+58+81	5	0.3(0.0-0.5)	26+39	1	0.2(-0.2-0.7)
55+56	5	0.3(0.0-0.5)	35+68	1	0.2(-0.2-0.7)
55+58	5	0.3(0.0-0.5)	11+58	1	0.2(-0.2-0.7)
55+61	5	0.3(0.0-0.5)	42+44	1	0.2(-0.2-0.7)
59+66	5	0.3(0.0-0.5)	55+81	1	0.2(-0.2-0.7)
11+53	4	0.2(0.0-0.4)	33+44	1	0.2(-0.2-0.7)
16+42	4	0.2(0.0-0.4)	45+59	1	0.2(-0.2-0.7)
16+44	4	0.2(0.0-0.4)	51+68	1	0.2(-0.2-0.7)
18+33	4	0.2(0.0-0.4)	40+81	1	0.2(-0.2-0.7)
18+56	4	0.2(0.0-0.4)	18+61	1	0.2(-0.2-0.7)
18+82	4	0.2(0.0-0.4)	33+59	1	0.2(-0.2-0.7)
33+53	4	0.2(0.0-0.4)	31+33	1	0.2(-0.2-0.7)
33+66	4	0.2(0.0-0.4)	18+81	1	0.2(-0.2-0.7)
35+61	4	0.2(0.0-0.4)	33+56	1	0.2(-0.2-0.7)
39+44	4	0.2(0.0-0.4)	51+43	1	0.2(-0.2-0.7)
39+56	4	0.2(0.0-0.4)	59+66	1	0.2(-0.2-0.7)
39+66	4	0.2(0.0-0.4)	11+43	1	0.2(-0.2-0.7)
42+52	4	0.2(0.0-0.4)	68+43	1	0.2(-0.2-0.7)
44+52	4	0.2(0.0-0.4)	35+51	1	0.2(-0.2-0.7)
44+55	4	0.2(0.0-0.4)	11+66	1	0.2(-0.2-0.7)
44+56	4	0.2(0.0-0.4)	42+51	1	0.2(-0.2-0.7)
51+68	4	0.2(0.0-0.4)	18+53	1	0.2(-0.2-0.7)
53+59	4	0.2(0.0-0.4)	61+43	1	0.2(-0.2-0.7)
53+68	4	0.2(0.0-0.4)	16+45	1	0.2(-0.2-0.7)
59+61	4	0.2(0.0-0.4)	33+55	1	0.2(-0.2-0.7)
59+81	4	0.2(0.0-0.4)	35+44	1	0.2(-0.2-0.7)
59+82	4	0.2(0.0-0.4)	51+53	1	0.2(-0.2-0.7)
6+43	4	0.2(0.0-0.4)	39+56	1	0.2(-0.2-0.7)
61+66	4	0.2(0.0-0.4)	11+51	1	0.2(-0.2-0.7)
66+81	4	0.2(0.0-0.4)	35+82	1	0.2(-0.2-0.7)
11+39	3	0.2(0.0-0.3)	18+59	1	0.2(-0.2-0.7)
11+59	3	0.2(0.0-0.3)	18+52	1	0.2(-0.2-0.7)
16+40	3	0.2(0.0-0.3)	58+68	1	0.2(-0.2-0.7)
16+52+53	3	0.2(0.0-0.3)	81+83	1	0.2(-0.2-0.7)
16+52+81	3	0.2(0.0-0.3)	51+83	1	0.2(-0.2-0.7)
16+58+6	3	0.2(0.0-0.3)	52+43	1	0.2(-0.2-0.7)
16+59+66	3	0.2(0.0-0.3)	18+35	1	0.2(-0.2-0.7)
18+55	3	0.2(0.0-0.3)	33+66	1	0.2(-0.2-0.7)
33+59	3	0.2(0.0-0.3)	18+51	1	0.2(-0.2-0.7)
33+6	3	0.2(0.0-0.3)	35+55	1	0.2(-0.2-0.7)
35+43	3	0.2(0.0-0.3)	33+43	1	0.2(-0.2-0.7)
35+51	3	0.2(0.0-0.3)	45+51	1	0.2(-0.2-0.7)
35+53	3	0.2(0.0-0.3)	45+53	1	0.2(-0.2-0.7)
35+66	3	0.2(0.0-0.3)	55+56	1	0.2(-0.2-0.7)
35+82	3	0.2(0.0-0.3)	51+61	1	0.2(-0.2-0.7)
39+55	3	0.2(0.0-0.3)	51+81	1	0.2(-0.2-0.7)
39+56+43	3	0.2(0.0-0.3)	51+66	1	0.2(-0.2-0.7)
42+58	3	0.2(0.0-0.3)	18+33	1	0.2(-0.2-0.7)
42+66	3	0.2(0.0-0.3)	35+52	1	0.2(-0.2-0.7)
44+59	3	0.2(0.0-0.3)	18+82	1	0.2(-0.2-0.7)
45+81	3	0.2(0.0-0.3)	58+83	1	0.2(-0.2-0.7)
52+55	3	0.2(0.0-0.3)	31+53	1	0.2(-0.2-0.7)
52+82	3	0.2(0.0-0.3)	52+66	1	0.2(-0.2-0.7)
53+56+61	3	0.2(0.0-0.3)	53+66+6	1	0.2(-0.2-0.7)
55+6	3	0.2(0.0-0.3)	45+52+53	1	0.2(-0.2-0.7)
55+81	3	0.2(0.0-0.3)	16+39+58	1	0.2(-0.2-0.7)
56+6	3	0.2(0.0-0.3)	16+56+66	1	0.2(-0.2-0.7)
61+6	3	0.2(0.0-0.3)	11+18+53	1	0.2(-0.2-0.7)
11+16+18	2	0.1(0.0-0.3)	16+53+81	1	0.2(-0.2-0.7)
11+16+51	2	0.1(0.0-0.3)	56+66+43	1	0.2(-0.2-0.7)
11+16+58	2	0.1(0.0-0.3)	18+35+59	1	0.2(-0.2-0.7)
11+18+6	2	0.1(0.0-0.3)	39+45+52	1	0.2(-0.2-0.7)
11+31+55	2	0.1(0.0-0.3)	40+52+56	1	0.2(-0.2-0.7)
11+33	2	0.1(0.0-0.3)	45+52+59	1	0.2(-0.2-0.7)
11+44	2	0.1(0.0-0.3)	16+52+43	1	0.2(-0.2-0.7)
11+52+61	2	0.1(0.0-0.3)	16+18+59	1	0.2(-0.2-0.7)
11+56	2	0.1(0.0-0.3)	52+53+56	1	0.2(-0.2-0.7)
11+61	2	0.1(0.0-0.3)	16+35+39	1	0.2(-0.2-0.7)
11+66	2	0.1(0.0-0.3)	58+81+43	1	0.2(-0.2-0.7)
16+18+52	2	0.1(0.0-0.3)	31+53+56	1	0.2(-0.2-0.7)
16+18+58	2	0.1(0.0-0.3)	39+51+55	1	0.2(-0.2-0.7)
16+26+58	2	0.1(0.0-0.3)	44+61+43	1	0.2(-0.2-0.7)
16+31	2	0.1(0.0-0.3)	18+39+58	1	0.2(-0.2-0.7)
16+35+52	2	0.1(0.0-0.3)	16+18+58	1	0.2(-0.2-0.7)
16+39+58	2	0.1(0.0-0.3)	39+53+66	1	0.2(-0.2-0.7)
16+39+81	2	0.1(0.0-0.3)	35+39+53	1	0.2(-0.2-0.7)
16+39+82	2	0.1(0.0-0.3)	33+51+52	1	0.2(-0.2-0.7)
16+44+52	2	0.1(0.0-0.3)	16+26+51	1	0.2(-0.2-0.7)
16+45+58	2	0.1(0.0-0.3)	16+18+45	1	0.2(-0.2-0.7)
16+51+52	2	0.1(0.0-0.3)	53+56+61	1	0.2(-0.2-0.7)
16+51+66	2	0.1(0.0-0.3)	39+56+66	1	0.2(-0.2-0.7)
16+52+43	2	0.1(0.0-0.3)	53+55+68	1	0.2(-0.2-0.7)
16+55+58	2	0.1(0.0-0.3)	53+58+59	1	0.2(-0.2-0.7)
16+56+81	2	0.1(0.0-0.3)	52+56+81	1	0.2(-0.2-0.7)
16+58+82	2	0.1(0.0-0.3)	16+53+56	1	0.2(-0.2-0.7)
18+35+56	2	0.1(0.0-0.3)	16+53+43	1	0.2(-0.2-0.7)
18+44	2	0.1(0.0-0.3)	39+51+53	1	0.2(-0.2-0.7)
18+45	2	0.1(0.0-0.3)	18+58+59	1	0.2(-0.2-0.7)
18+58+81	2	0.1(0.0-0.3)	56+58+59	1	0.2(-0.2-0.7)
18+68	2	0.1(0.0-0.3)	39+53+61	1	0.2(-0.2-0.7)
18+81	2	0.1(0.0-0.3)	55+59+43	1	0.2(-0.2-0.7)
18+81+43	2	0.1(0.0-0.3)	39+52+43	1	0.2(-0.2-0.7)
31+33	2	0.1(0.0-0.3)	39+58+81	1	0.2(-0.2-0.7)
31+35	2	0.1(0.0-0.3)	44+52+81	1	0.2(-0.2-0.7)
31+58	2	0.1(0.0-0.3)	16+82+43	1	0.2(-0.2-0.7)
33+43	2	0.1(0.0-0.3)	35+39+61	1	0.2(-0.2-0.7)
33+44	2	0.1(0.0-0.3)	51+55+66	1	0.2(-0.2-0.7)
33+55	2	0.1(0.0-0.3)	16+61+66	1	0.2(-0.2-0.7)
33+68	2	0.1(0.0-0.3)	16+39+52	1	0.2(-0.2-0.7)
35+39+52+81	2	0.1(0.0-0.3)	16+35+55	1	0.2(-0.2-0.7)
35+44	2	0.1(0.0-0.3)	44+58+66	1	0.2(-0.2-0.7)
35+52+59	2	0.1(0.0-0.3)	16+39+51	1	0.2(-0.2-0.7)
35+53+81	2	0.1(0.0-0.3)	16+51+66	1	0.2(-0.2-0.7)
39+52+53	2	0.1(0.0-0.3)	39+52+59	1	0.2(-0.2-0.7)
39+52+56	2	0.1(0.0-0.3)	39+56+61	1	0.2(-0.2-0.7)
39+52+58	2	0.1(0.0-0.3)	35+56+58	1	0.2(-0.2-0.7)
39+59	2	0.1(0.0-0.3)	35+45+56	1	0.2(-0.2-0.7)
39+6+43	2	0.1(0.0-0.3)	16+81+43	1	0.2(-0.2-0.7)
39+81+43	2	0.1(0.0-0.3)	58+61+43	1	0.2(-0.2-0.7)
39+82	2	0.1(0.0-0.3)	45+51+58+6	1	0.2(-0.2-0.7)
40+43	2	0.1(0.0-0.3)	35+39+66+6	1	0.2(-0.2-0.7)
40+52+56	2	0.1(0.0-0.3)	33+51+59+6	1	0.2(-0.2-0.7)
40+53	2	0.1(0.0-0.3)	52+61+6+81	1	0.2(-0.2-0.7)
42+53	2	0.1(0.0-0.3)	16+66+82+43	1	0.2(-0.2-0.7)
42+55	2	0.1(0.0-0.3)	39+44+56+61	1	0.2(-0.2-0.7)
42+61	2	0.1(0.0-0.3)	51+58+66+82	1	0.2(-0.2-0.7)
42+81	2	0.1(0.0-0.3)	35+39+59+61	1	0.2(-0.2-0.7)
44+45	2	0.1(0.0-0.3)	16+18+33+59+6	1	0.2(-0.2-0.7)
44+53	2	0.1(0.0-0.3)	16+33+42+53+6	1	0.2(-0.2-0.7)
44+66	2	0.1(0.0-0.3)	18+56+58+66+6	1	0.2(-0.2-0.7)
44+81	2	0.1(0.0-0.3)	52+55+56+61+83	1	0.2(-0.2-0.7)
45+43	2	0.1(0.0-0.3)	51+52+53+59+61	1	0.2(-0.2-0.7)
45+51	2	0.1(0.0-0.3)	51+53+56+58+43	1	0.2(-0.2-0.7)
45+53	2	0.1(0.0-0.3)	33+52+53+66+43	1	0.2(-0.2-0.7)
51+43	2	0.1(0.0-0.3)
51+55	2	0.1(0.0-0.3)
51+61+6	2	0.1(0.0-0.3)
52+53+61	2	0.1(0.0-0.3)
52+58+6	2	0.1(0.0-0.3)
52+59+6	2	0.1(0.0-0.3)
52+61+81	2	0.1(0.0-0.3)
53+58+61	2	0.1(0.0-0.3)
55+59	2	0.1(0.0-0.3)
55+66	2	0.1(0.0-0.3)
56+82	2	0.1(0.0-0.3)
6+82	2	0.1(0.0-0.3)
66+43	2	0.1(0.0-0.3)
66+68	2	0.1(0.0-0.3)
11+16+33+53	1	0.1(-0.1-0.2)
11+16+35+45+82	1	0.1(-0.1-0.2)
11+16+39	1	0.1(-0.1-0.2)
11+16+43	1	0.1(-0.1-0.2)
11+16+51+61	1	0.1(-0.1-0.2)
11+16+52+58	1	0.1(-0.1-0.2)
11+16+53+58+43	1	0.1(-0.1-0.2)
11+16+81	1	0.1(-0.1-0.2)
11+16+82	1	0.1(-0.1-0.2)
11+18+35+45+51+59	1	0.1(-0.1-0.2)
11+18+39+51	1	0.1(-0.1-0.2)
11+18+52+59	1	0.1(-0.1-0.2)
11+18+59+82	1	0.1(-0.1-0.2)
11+31+43	1	0.1(-0.1-0.2)
11+31+53+58+66	1	0.1(-0.1-0.2)
11+31+58	1	0.1(-0.1-0.2)
11+31+58+6	1	0.1(-0.1-0.2)
11+33+52	1	0.1(-0.1-0.2)
11+33+58	1	0.1(-0.1-0.2)
11+35+43	1	0.1(-0.1-0.2)
11+35+52	1	0.1(-0.1-0.2)
11+39+42+55+43	1	0.1(-0.1-0.2)
11+39+51	1	0.1(-0.1-0.2)
11+39+52	1	0.1(-0.1-0.2)
11+39+58	1	0.1(-0.1-0.2)
11+39+59	1	0.1(-0.1-0.2)
11+39+61+81+43	1	0.1(-0.1-0.2)
11+39+81+43	1	0.1(-0.1-0.2)
11+40	1	0.1(-0.1-0.2)
11+42+61	1	0.1(-0.1-0.2)
11+45+58+61+82	1	0.1(-0.1-0.2)
11+51+81	1	0.1(-0.1-0.2)
11+52+58	1	0.1(-0.1-0.2)
11+52+58+6+43	1	0.1(-0.1-0.2)
11+53+66	1	0.1(-0.1-0.2)
11+53+66+81	1	0.1(-0.1-0.2)
11+55	1	0.1(-0.1-0.2)
11+55+56	1	0.1(-0.1-0.2)
11+56+43	1	0.1(-0.1-0.2)
11+56+59	1	0.1(-0.1-0.2)
11+58+59	1	0.1(-0.1-0.2)
11+58+66+43	1	0.1(-0.1-0.2)
11+58+82	1	0.1(-0.1-0.2)
11+58+83	1	0.1(-0.1-0.2)
11+59+43	1	0.1(-0.1-0.2)
11+59+66+6+82	1	0.1(-0.1-0.2)
11+61+66	1	0.1(-0.1-0.2)
11+68	1	0.1(-0.1-0.2)
11+81	1	0.1(-0.1-0.2)
11+82	1	0.1(-0.1-0.2)
16+18+33+6	1	0.1(-0.1-0.2)
16+18+35+39+45+56+59+6	1	0.1(-0.1-0.2)
16+18+35+39+56	1	0.1(-0.1-0.2)
16+18+35+55	1	0.1(-0.1-0.2)
16+18+39+43	1	0.1(-0.1-0.2)
16+18+39+51+58+6	1	0.1(-0.1-0.2)
16+18+44	1	0.1(-0.1-0.2)
16+18+44+56	1	0.1(-0.1-0.2)
16+18+52+58	1	0.1(-0.1-0.2)
16+18+58+6	1	0.1(-0.1-0.2)
16+18+59	1	0.1(-0.1-0.2)
16+18+61	1	0.1(-0.1-0.2)
16+26	1	0.1(-0.1-0.2)
16+31+43	1	0.1(-0.1-0.2)
16+31+52	1	0.1(-0.1-0.2)
16+33+39	1	0.1(-0.1-0.2)
16+33+39+51	1	0.1(-0.1-0.2)
16+33+39+51+61+81	1	0.1(-0.1-0.2)
16+33+39+52+6	1	0.1(-0.1-0.2)
16+33+39+52+81	1	0.1(-0.1-0.2)
16+33+39+53	1	0.1(-0.1-0.2)
16+33+43	1	0.1(-0.1-0.2)
16+33+51+58+66	1	0.1(-0.1-0.2)
16+33+52+58	1	0.1(-0.1-0.2)
16+33+53	1	0.1(-0.1-0.2)
16+33+53+59+61+43	1	0.1(-0.1-0.2)
16+33+59	1	0.1(-0.1-0.2)
16+33+81	1	0.1(-0.1-0.2)
16+35+39	1	0.1(-0.1-0.2)
16+35+51+81	1	0.1(-0.1-0.2)
16+35+59	1	0.1(-0.1-0.2)
16+39+45	1	0.1(-0.1-0.2)
16+39+51	1	0.1(-0.1-0.2)
16+39+51+81	1	0.1(-0.1-0.2)
16+39+52	1	0.1(-0.1-0.2)
16+39+52+43	1	0.1(-0.1-0.2)
16+39+56+66+43	1	0.1(-0.1-0.2)
16+39+58+59+81	1	0.1(-0.1-0.2)
16+39+59	1	0.1(-0.1-0.2)
16+39+61	1	0.1(-0.1-0.2)
16+39+66	1	0.1(-0.1-0.2)
16+40+51+58+66	1	0.1(-0.1-0.2)
16+40+59	1	0.1(-0.1-0.2)
16+42+52+66+6	1	0.1(-0.1-0.2)
16+42+82	1	0.1(-0.1-0.2)
16+44+52+53	1	0.1(-0.1-0.2)
16+44+53	1	0.1(-0.1-0.2)
16+44+53+81	1	0.1(-0.1-0.2)
16+51+52+43	1	0.1(-0.1-0.2)
16+51+52+59+66	1	0.1(-0.1-0.2)
16+51+53	1	0.1(-0.1-0.2)
16+51+58	1	0.1(-0.1-0.2)
16+51+59	1	0.1(-0.1-0.2)
16+52+53+58+59+6	1	0.1(-0.1-0.2)
16+52+53+66+43	1	0.1(-0.1-0.2)
16+52+55	1	0.1(-0.1-0.2)
16+52+56	1	0.1(-0.1-0.2)
16+52+61	1	0.1(-0.1-0.2)
16+52+66	1	0.1(-0.1-0.2)
16+52+68	1	0.1(-0.1-0.2)
16+53+56	1	0.1(-0.1-0.2)
16+53+58	1	0.1(-0.1-0.2)
16+53+81	1	0.1(-0.1-0.2)
16+55+58+43	1	0.1(-0.1-0.2)
16+55+81	1	0.1(-0.1-0.2)
16+55+83	1	0.1(-0.1-0.2)
16+56+43	1	0.1(-0.1-0.2)
16+56+59	1	0.1(-0.1-0.2)
16+56+6	1	0.1(-0.1-0.2)
16+56+66	1	0.1(-0.1-0.2)
16+58+43	1	0.1(-0.1-0.2)
16+58+59+6	1	0.1(-0.1-0.2)
16+58+59+81	1	0.1(-0.1-0.2)
16+58+61	1	0.1(-0.1-0.2)
16+58+83	1	0.1(-0.1-0.2)
16+61+43	1	0.1(-0.1-0.2)
16+61+6	1	0.1(-0.1-0.2)
16+61+66	1	0.1(-0.1-0.2)
16+66+6	1	0.1(-0.1-0.2)
16+81+82	1	0.1(-0.1-0.2)
16+83	1	0.1(-0.1-0.2)
18+31+56	1	0.1(-0.1-0.2)
18+31+83	1	0.1(-0.1-0.2)
18+33+52+61	1	0.1(-0.1-0.2)
18+33+56+58	1	0.1(-0.1-0.2)
18+33+58	1	0.1(-0.1-0.2)
18+33+58+66	1	0.1(-0.1-0.2)
18+33+59	1	0.1(-0.1-0.2)
18+35	1	0.1(-0.1-0.2)
18+35+39+56	1	0.1(-0.1-0.2)
18+35+43	1	0.1(-0.1-0.2)
18+35+52	1	0.1(-0.1-0.2)
18+35+53	1	0.1(-0.1-0.2)
18+39+43	1	0.1(-0.1-0.2)
18+39+44	1	0.1(-0.1-0.2)
18+39+44+58	1	0.1(-0.1-0.2)
18+39+51+66	1	0.1(-0.1-0.2)
18+39+56	1	0.1(-0.1-0.2)
18+39+66	1	0.1(-0.1-0.2)
18+40+52	1	0.1(-0.1-0.2)
18+40+52+81	1	0.1(-0.1-0.2)
18+40+56	1	0.1(-0.1-0.2)
18+40+58	1	0.1(-0.1-0.2)
18+40+58+81	1	0.1(-0.1-0.2)
18+45+58	1	0.1(-0.1-0.2)
18+51+52+59	1	0.1(-0.1-0.2)
18+51+59+61	1	0.1(-0.1-0.2)
18+52+43	1	0.1(-0.1-0.2)
18+52+53	1	0.1(-0.1-0.2)
18+52+53+43	1	0.1(-0.1-0.2)
18+52+53+58+59	1	0.1(-0.1-0.2)
18+52+56+81	1	0.1(-0.1-0.2)
18+52+58+61	1	0.1(-0.1-0.2)
18+52+59	1	0.1(-0.1-0.2)
18+52+81	1	0.1(-0.1-0.2)
18+53+6	1	0.1(-0.1-0.2)
18+53+81	1	0.1(-0.1-0.2)
18+56+6	1	0.1(-0.1-0.2)
18+58+61	1	0.1(-0.1-0.2)
18+59+61	1	0.1(-0.1-0.2)
18+59+81	1	0.1(-0.1-0.2)
18+61	1	0.1(-0.1-0.2)
18+66+81	1	0.1(-0.1-0.2)
18+81+82	1	0.1(-0.1-0.2)
26+31	1	0.1(-0.1-0.2)
26+45+58	1	0.1(-0.1-0.2)
26+52	1	0.1(-0.1-0.2)
26+52+58	1	0.1(-0.1-0.2)
26+58+81	1	0.1(-0.1-0.2)
26+59	1	0.1(-0.1-0.2)
31+35+66	1	0.1(-0.1-0.2)
31+42	1	0.1(-0.1-0.2)
31+52	1	0.1(-0.1-0.2)
31+52+58	1	0.1(-0.1-0.2)
31+52+61	1	0.1(-0.1-0.2)
31+53+81	1	0.1(-0.1-0.2)
31+58+59	1	0.1(-0.1-0.2)
31+58+81	1	0.1(-0.1-0.2)
31+81	1	0.1(-0.1-0.2)
31+81+82	1	0.1(-0.1-0.2)
31+82	1	0.1(-0.1-0.2)
31+82+83	1	0.1(-0.1-0.2)
33+35	1	0.1(-0.1-0.2)
33+35+39+68	1	0.1(-0.1-0.2)
33+35+42	1	0.1(-0.1-0.2)
33+35+51	1	0.1(-0.1-0.2)
33+35+52+53	1	0.1(-0.1-0.2)
33+35+53	1	0.1(-0.1-0.2)
33+39+43	1	0.1(-0.1-0.2)
33+39+52	1	0.1(-0.1-0.2)
33+39+56+6	1	0.1(-0.1-0.2)
33+39+59	1	0.1(-0.1-0.2)
33+39+6	1	0.1(-0.1-0.2)
33+39+61	1	0.1(-0.1-0.2)
33+40	1	0.1(-0.1-0.2)
33+40+56	1	0.1(-0.1-0.2)
33+44+52+58+61	1	0.1(-0.1-0.2)
33+44+66	1	0.1(-0.1-0.2)
33+45	1	0.1(-0.1-0.2)
33+51	1	0.1(-0.1-0.2)
33+51+52	1	0.1(-0.1-0.2)
33+51+55+61	1	0.1(-0.1-0.2)
33+51+59+43	1	0.1(-0.1-0.2)
33+51+82	1	0.1(-0.1-0.2)
33+52+53	1	0.1(-0.1-0.2)
33+52+59+83	1	0.1(-0.1-0.2)
33+52+66	1	0.1(-0.1-0.2)
33+53+59+61+43	1	0.1(-0.1-0.2)
33+53+61	1	0.1(-0.1-0.2)
33+55+66	1	0.1(-0.1-0.2)
33+56	1	0.1(-0.1-0.2)
33+56+43	1	0.1(-0.1-0.2)
33+56+61	1	0.1(-0.1-0.2)
33+56+61+43	1	0.1(-0.1-0.2)
33+56+68	1	0.1(-0.1-0.2)
33+58+59+66	1	0.1(-0.1-0.2)
33+58+6	1	0.1(-0.1-0.2)
33+82	1	0.1(-0.1-0.2)
33+83	1	0.1(-0.1-0.2)
35+39+43	1	0.1(-0.1-0.2)
35+39+45+56+59	1	0.1(-0.1-0.2)
35+39+53	1	0.1(-0.1-0.2)
35+39+55+6	1	0.1(-0.1-0.2)
35+39+56+58+61	1	0.1(-0.1-0.2)
35+39+66+6	1	0.1(-0.1-0.2)
35+42	1	0.1(-0.1-0.2)
35+44+52+56+58	1	0.1(-0.1-0.2)
35+44+55+61	1	0.1(-0.1-0.2)
35+45	1	0.1(-0.1-0.2)
35+51+53	1	0.1(-0.1-0.2)
35+51+53+56	1	0.1(-0.1-0.2)
35+51+55	1	0.1(-0.1-0.2)
35+51+59	1	0.1(-0.1-0.2)
35+52+53+66	1	0.1(-0.1-0.2)
35+52+56	1	0.1(-0.1-0.2)
35+52+58	1	0.1(-0.1-0.2)
35+52+61	1	0.1(-0.1-0.2)
35+53+56+58	1	0.1(-0.1-0.2)
35+53+58	1	0.1(-0.1-0.2)
35+53+61	1	0.1(-0.1-0.2)
35+53+66+81	1	0.1(-0.1-0.2)
35+53+82+43	1	0.1(-0.1-0.2)
35+55	1	0.1(-0.1-0.2)
35+56+58	1	0.1(-0.1-0.2)
35+56+81	1	0.1(-0.1-0.2)
35+59+82	1	0.1(-0.1-0.2)
35+6	1	0.1(-0.1-0.2)
35+68	1	0.1(-0.1-0.2)
35+83+43	1	0.1(-0.1-0.2)
39+40	1	0.1(-0.1-0.2)
39+40+53+59	1	0.1(-0.1-0.2)
39+42	1	0.1(-0.1-0.2)
39+44+45	1	0.1(-0.1-0.2)
39+44+53	1	0.1(-0.1-0.2)
39+44+58	1	0.1(-0.1-0.2)
39+44+61	1	0.1(-0.1-0.2)
39+44+66	1	0.1(-0.1-0.2)
39+45+51+52	1	0.1(-0.1-0.2)
39+45+82	1	0.1(-0.1-0.2)
39+51+56	1	0.1(-0.1-0.2)
39+51+56+82	1	0.1(-0.1-0.2)
39+51+58	1	0.1(-0.1-0.2)
39+51+58+82	1	0.1(-0.1-0.2)
39+51+6	1	0.1(-0.1-0.2)
39+51+81	1	0.1(-0.1-0.2)
39+52+55	1	0.1(-0.1-0.2)
39+52+55+81	1	0.1(-0.1-0.2)
39+52+58+59+61+43	1	0.1(-0.1-0.2)
39+52+58+61	1	0.1(-0.1-0.2)
39+52+6+81	1	0.1(-0.1-0.2)
39+53+56	1	0.1(-0.1-0.2)
39+53+58	1	0.1(-0.1-0.2)
39+53+6	1	0.1(-0.1-0.2)
39+53+61	1	0.1(-0.1-0.2)
39+53+66	1	0.1(-0.1-0.2)
39+53+82+43	1	0.1(-0.1-0.2)
39+56+58+59	1	0.1(-0.1-0.2)
39+56+66	1	0.1(-0.1-0.2)
39+58+61+66	1	0.1(-0.1-0.2)
39+58+66	1	0.1(-0.1-0.2)
39+58+82	1	0.1(-0.1-0.2)
39+59+61	1	0.1(-0.1-0.2)
39+61+66	1	0.1(-0.1-0.2)
39+66+6	1	0.1(-0.1-0.2)
39+83	1	0.1(-0.1-0.2)
40+42	1	0.1(-0.1-0.2)
40+42+44+6+83	1	0.1(-0.1-0.2)
40+44	1	0.1(-0.1-0.2)
40+52	1	0.1(-0.1-0.2)
40+55	1	0.1(-0.1-0.2)
40+56	1	0.1(-0.1-0.2)
40+56+43	1	0.1(-0.1-0.2)
40+58	1	0.1(-0.1-0.2)
40+59	1	0.1(-0.1-0.2)
40+6	1	0.1(-0.1-0.2)
40+6+81	1	0.1(-0.1-0.2)
42+43	1	0.1(-0.1-0.2)
42+44+52+53+61	1	0.1(-0.1-0.2)
42+44+66	1	0.1(-0.1-0.2)
42+51	1	0.1(-0.1-0.2)
42_51+58+59+61	1	0.1(-0.1-0.2)
42+52+66	1	0.1(-0.1-0.2)
42+52+81+82	1	0.1(-0.1-0.2)
42+53+61	1	0.1(-0.1-0.2)
42+56+43	1	0.1(-0.1-0.2)
42+59	1	0.1(-0.1-0.2)
42+6	1	0.1(-0.1-0.2)
42+83	1	0.1(-0.1-0.2)
44+51+53	1	0.1(-0.1-0.2)
44+51+59	1	0.1(-0.1-0.2)
44+52+56	1	0.1(-0.1-0.2)
44+52+58	1	0.1(-0.1-0.2)
44+53+81	1	0.1(-0.1-0.2)
44+55+43	1	0.1(-0.1-0.2)
44+55+6	1	0.1(-0.1-0.2)
44+55+61	1	0.1(-0.1-0.2)
44+56+43	1	0.1(-0.1-0.2)
44+56+6	1	0.1(-0.1-0.2)
44+56+81	1	0.1(-0.1-0.2)
44+58+68	1	0.1(-0.1-0.2)
44+81+43	1	0.1(-0.1-0.2)
44+82	1	0.1(-0.1-0.2)
45+51+52+55+66+83	1	0.1(-0.1-0.2)
45+51+66	1	0.1(-0.1-0.2)
45+51+82	1	0.1(-0.1-0.2)
45+52+43	1	0.1(-0.1-0.2)
45+52+53	1	0.1(-0.1-0.2)
45+53+58	1	0.1(-0.1-0.2)
45+55	1	0.1(-0.1-0.2)
45+55+43	1	0.1(-0.1-0.2)
45+58+59	1	0.1(-0.1-0.2)
45+59	1	0.1(-0.1-0.2)
45+59+66	1	0.1(-0.1-0.2)
45+6	1	0.1(-0.1-0.2)
45+61	1	0.1(-0.1-0.2)
51+52+53	1	0.1(-0.1-0.2)
51+52+56	1	0.1(-0.1-0.2)
51+52+58	1	0.1(-0.1-0.2)
51+52+59	1	0.1(-0.1-0.2)
51+52+81	1	0.1(-0.1-0.2)
51+53+55	1	0.1(-0.1-0.2)
51+53+56+58+43	1	0.1(-0.1-0.2)
51+53+58	1	0.1(-0.1-0.2)
51+53+59+61+6	1	0.1(-0.1-0.2)
51+53+6	1	0.1(-0.1-0.2)
51+55+59+66	1	0.1(-0.1-0.2)
51+55+61+68	1	0.1(-0.1-0.2)
51+56+58	1	0.1(-0.1-0.2)
51+56+59	1	0.1(-0.1-0.2)
51+56+66	1	0.1(-0.1-0.2)
51+58+6	1	0.1(-0.1-0.2)
51+58+81	1	0.1(-0.1-0.2)
51+58+82	1	0.1(-0.1-0.2)
51+59+66	1	0.1(-0.1-0.2)
51+59+81	1	0.1(-0.1-0.2)
51+61+43	1	0.1(-0.1-0.2)
51+82	1	0.1(-0.1-0.2)
52+53+43	1	0.1(-0.1-0.2)
52+53+55	1	0.1(-0.1-0.2)
52+53+58+6	1	0.1(-0.1-0.2)
52+53+59	1	0.1(-0.1-0.2)
52+53+59+43	1	0.1(-0.1-0.2)
52+53+6	1	0.1(-0.1-0.2)
52+53+66	1	0.1(-0.1-0.2)
52+53+81	1	0.1(-0.1-0.2)
52+55+59+61	1	0.1(-0.1-0.2)
52+55+81	1	0.1(-0.1-0.2)
52+56+58	1	0.1(-0.1-0.2)
52+56+66	1	0.1(-0.1-0.2)
52+58+59	1	0.1(-0.1-0.2)
52+58+66	1	0.1(-0.1-0.2)
52+58+66+43	1	0.1(-0.1-0.2)
52+59+61	1	0.1(-0.1-0.2)
52+6+43	1	0.1(-0.1-0.2)
52+6+81	1	0.1(-0.1-0.2)
52+61+43	1	0.1(-0.1-0.2)
52+61+6	1	0.1(-0.1-0.2)
52+61+66	1	0.1(-0.1-0.2)
52+66+6	1	0.1(-0.1-0.2)
52+66+81	1	0.1(-0.1-0.2)
52+66+83	1	0.1(-0.1-0.2)
52+68+82	1	0.1(-0.1-0.2)
52+83	1	0.1(-0.1-0.2)
53+55+58	1	0.1(-0.1-0.2)
53+55+59	1	0.1(-0.1-0.2)
53+55+68	1	0.1(-0.1-0.2)
53+56+58	1	0.1(-0.1-0.2)
53+56+59	1	0.1(-0.1-0.2)
53+58+59	1	0.1(-0.1-0.2)
53+58+6	1	0.1(-0.1-0.2)
53+58+66	1	0.1(-0.1-0.2)
53+58+81	1	0.1(-0.1-0.2)
53+58+82	1	0.1(-0.1-0.2)
53+59+6	1	0.1(-0.1-0.2)
53+59+61	1	0.1(-0.1-0.2)
53+6+82	1	0.1(-0.1-0.2)
53+61+6	1	0.1(-0.1-0.2)
53+61+66	1	0.1(-0.1-0.2)
53+61+81	1	0.1(-0.1-0.2)
53+66+43	1	0.1(-0.1-0.2)
53+66+83	1	0.1(-0.1-0.2)
55+43	1	0.1(-0.1-0.2)
55+56+81	1	0.1(-0.1-0.2)
55+58+6	1	0.1(-0.1-0.2)
55+58+61	1	0.1(-0.1-0.2)
55+58+81	1	0.1(-0.1-0.2)
55+61+6	1	0.1(-0.1-0.2)
55+66+83	1	0.1(-0.1-0.2)
55+68	1	0.1(-0.1-0.2)
55+82	1	0.1(-0.1-0.2)
55+83	1	0.1(-0.1-0.2)
56+58+43	1	0.1(-0.1-0.2)
56+58+61	1	0.1(-0.1-0.2)
56+58+66+6+81	1	0.1(-0.1-0.2)
56+58+81+43	1	0.1(-0.1-0.2)
56+59+61	1	0.1(-0.1-0.2)
56+6+43	1	0.1(-0.1-0.2)
56+61+66	1	0.1(-0.1-0.2)
56+61+81	1	0.1(-0.1-0.2)
56+66+43	1	0.1(-0.1-0.2)
56+68	1	0.1(-0.1-0.2)
56+83	1	0.1(-0.1-0.2)
58+59+6	1	0.1(-0.1-0.2)
58+59+81+43	1	0.1(-0.1-0.2)
58+61+81	1	0.1(-0.1-0.2)
58+66+43	1	0.1(-0.1-0.2)
58+66+82	1	0.1(-0.1-0.2)
58+68	1	0.1(-0.1-0.2)
58+83	1	0.1(-0.1-0.2)
59+6+43	1	0.1(-0.1-0.2)
59+61+43	1	0.1(-0.1-0.2)
59+61+66	1	0.1(-0.1-0.2)
59+66+68	1	0.1(-0.1-0.2)
59+68	1	0.1(-0.1-0.2)
6+81	1	0.1(-0.1-0.2)
61+6+83	1	0.1(-0.1-0.2)
61+66+43	1	0.1(-0.1-0.2)
61+66+81	1	0.1(-0.1-0.2)
61+68+83	1	0.1(-0.1-0.2)
61+82	1	0.1(-0.1-0.2)
66+6+81	1	0.1(-0.1-0.2)
66+82	1	0.1(-0.1-0.2)
68+81	1	0.1(-0.1-0.2)
68+82	1	0.1(-0.1-0.2)
81+82	1	0.1(-0.1-0.2)
81+82+43	1	0.1(-0.1-0.2)
81+82+83	1	0.1(-0.1-0.2)
82+43	1	0.1(-0.1-0.2)
83+43	1	0.1(-0.1-0.2)
